# Supplementary material for: Description of Main Predictors for Taking Sick Leave Associated with Work-Related Eye Injuries in Spain
Source: Int J Environ Res Public Health. 2021 May 13;18(10):5157. doi: 10.3390/ijerph18105157 (PMC8152250; doi:10.3390/ijerph18105157)
Supplement: Supplementary file 1 [file ijerph-18-05157-s001.zip]

Archive with 1 entries (1 files):
- ijerph-1191483-supplementary.pdf
